# Supplementary material for: Bimodal Q-band probehead with improved signal-to-noise ratio in pulse electron paramagnetic resonance
Source: Magn Reson (Gott). 2026 Mar 20;7(1):21–8. doi: 10.5194/mr-7-21-2026 (PMC13055999; doi:10.5194/mr-7-21-2026)
Supplement: The Supplement contains the following file: bimodal cavity simulation TE103_induction.cst, which was used to optimize the geometry of the structure. The supplement related to this article is available online at https://doi.org/10.5194/mr-7-21-2026-supplement. [file mr-7-21-2026-supplement.zip]

Archive with 2 entries (2 files):
- TE103 bimodal for paper.cst
- mr-7-21-2026-supplement-title-page.pdf
